# Supplementary material for: Ni-Catalyzed Electro-Reductive Cross-Electrophile Couplings of Alkyl Amine-Derived Radical Precursors with Aryl Iodides
Source: J Org Chem. 2023 May 23;89(22):16121–5. doi: 10.1021/acs.joc.3c00859 (PMC11574849; doi:10.1021/acs.joc.3c00859)
Supplement: Supplementary file 1 — jo3c00859_si_001.zip [file jo3c00859_si_001.zip]

Archive with 1,737 entries (1,737 files):
- NMR data - Scope/Compound 10/AA-46c RP 13C/1/acqu
- NMR data - Scope/Compound 10/AA-46c RP 13C/1/pdata/1/outd
- NMR data - Scope/Compound 10/AA-46c RP 13C/1/pdata/1/proc
- NMR data - Scope/Compound 10/AA-46c RP 13C/1/pdata/1/procs
- NMR data - Scope/Compound 10/AA-46c RP 13C/1/pdata/1/title
- NMR data - Scope/Compound 10/AA-46c RP 13C/1/acqus
- NMR data - Scope/Compound 10/AA-46c RP 13C/1/adcInfo_TRX1.xml
- NMR data - Scope/Compound 10/AA-46c RP 13C/1/audita.txt
- NMR data - Scope/Compound 10/AA-46c RP 13C/1/cpdprg2
- NMR data - Scope/Compound 10/AA-46c RP 13C/1/fid
- NMR data - Scope/Compound 10/AA-46c RP 13C/1/format.temp
- NMR data - Scope/Compound 10/AA-46c RP 13C/1/preemp_default_Z104275_0313
- NMR data - Scope/Compound 10/AA-46c RP 13C/1/prosol_History
- NMR data - Scope/Compound 10/AA-46c RP 13C/1/pulseprogram
- NMR data - Scope/Compound 10/AA-46c RP 13C/1/scon2
- NMR data - Scope/Compound 10/AA-46c RP 13C/1/shimvalues
- NMR data - Scope/Compound 10/AA-46c RP 13C/1/specpar
- NMR data - Scope/Compound 10/AA-46c RP 13C/1/stanprogram2338
- NMR data - Scope/Compound 10/AA-46c RP 13C/1/stanprogram2754
- NMR data - Scope/Compound 10/AA-46c RP 13C/1/uxnmr.info
- NMR data - Scope/Compound 10/AA-46c RP 13C/1/uxnmr.par
- NMR data - Scope/Compound 10/AA-46c RP 13C/1/vtc_pid_settings
- NMR data - Scope/Compound 10/AA-46c RP 1H/1/acqu
- NMR data - Scope/Compound 10/AA-46c RP 1H/1/pdata/1/outd
- NMR data - Scope/Compound 10/AA-46c RP 1H/1/pdata/1/proc
- NMR data - Scope/Compound 10/AA-46c RP 1H/1/pdata/1/procs
- NMR data - Scope/Compound 10/AA-46c RP 1H/1/pdata/1/title
- NMR data - Scope/Compound 10/AA-46c RP 1H/1/acqus
- NMR data - Scope/Compound 10/AA-46c RP 1H/1/adcInfo_TRX2.xml
- NMR data - Scope/Compound 10/AA-46c RP 1H/1/audita.txt
- NMR data - Scope/Compound 10/AA-46c RP 1H/1/fid
- NMR data - Scope/Compound 10/AA-46c RP 1H/1/format.temp
- NMR data - Scope/Compound 10/AA-46c RP 1H/1/preemp_default_Z104275_0313
- NMR data - Scope/Compound 10/AA-46c RP 1H/1/prosol_History
- NMR data - Scope/Compound 10/AA-46c RP 1H/1/pulseprogram
- NMR data - Scope/Compound 10/AA-46c RP 1H/1/scon2
- NMR data - Scope/Compound 10/AA-46c RP 1H/1/shimvalues
- NMR data - Scope/Compound 10/AA-46c RP 1H/1/specpar
- NMR data - Scope/Compound 10/AA-46c RP 1H/1/stanprogram2338
- NMR data - Scope/Compound 10/AA-46c RP 1H/1/stanprogram2754
- NMR data - Scope/Compound 10/AA-46c RP 1H/1/uxnmr.info
- NMR data - Scope/Compound 10/AA-46c RP 1H/1/uxnmr.par
- NMR data - Scope/Compound 10/AA-46c RP 1H/1/vtc_pid_settings
- NMR data - Scope/Compound 11/AA-43c RP f2/1/acqu
- NMR data - Scope/Compound 11/AA-43c RP f2/1/pdata/1/outd
- NMR data - Scope/Compound 11/AA-43c RP f2/1/pdata/1/proc
- NMR data - Scope/Compound 11/AA-43c RP f2/1/pdata/1/procs
- NMR data - Scope/Compound 11/AA-43c RP f2/1/pdata/1/title
- NMR data - Scope/Compound 11/AA-43c RP f2/1/acqus
- NMR data - Scope/Compound 11/AA-43c RP f2/1/adcInfo_TRX2.xml
- NMR data - Scope/Compound 11/AA-43c RP f2/1/audita.txt
- NMR data - Scope/Compound 11/AA-43c RP f2/1/fid
- NMR data - Scope/Compound 11/AA-43c RP f2/1/format.temp
- NMR data - Scope/Compound 11/AA-43c RP f2/1/preemp_default_Z104275_0313
- NMR data - Scope/Compound 11/AA-43c RP f2/1/prosol_History
- NMR data - Scope/Compound 11/AA-43c RP f2/1/pulseprogram
- NMR data - Scope/Compound 11/AA-43c RP f2/1/scon2
- NMR data - Scope/Compound 11/AA-43c RP f2/1/shimvalues
- NMR data - Scope/Compound 11/AA-43c RP f2/1/specpar
- NMR data - Scope/Compound 11/AA-43c RP f2/1/stanprogram2338
- NMR data - Scope/Compound 11/AA-43c RP f2/1/stanprogram2754
- NMR data - Scope/Compound 11/AA-43c RP f2/1/uxnmr.info
- NMR data - Scope/Compound 11/AA-43c RP f2/1/uxnmr.par
- NMR data - Scope/Compound 11/AA-43c RP f2/1/vtc_pid_settings
- NMR data - Scope/Compound 11/AA-43c RP-CLEAN/1/acqu
- NMR data - Scope/Compound 11/AA-43c RP-CLEAN/1/pdata/1/outd
- NMR data - Scope/Compound 11/AA-43c RP-CLEAN/1/pdata/1/proc
- NMR data - Scope/Compound 11/AA-43c RP-CLEAN/1/pdata/1/procs
- NMR data - Scope/Compound 11/AA-43c RP-CLEAN/1/pdata/1/title
- NMR data - Scope/Compound 11/AA-43c RP-CLEAN/1/acqus
- NMR data - Scope/Compound 11/AA-43c RP-CLEAN/1/adcInfo_TRX1.xml
- NMR data - Scope/Compound 11/AA-43c RP-CLEAN/1/audita.txt
- NMR data - Scope/Compound 11/AA-43c RP-CLEAN/1/cpdprg2
- NMR data - Scope/Compound 11/AA-43c RP-CLEAN/1/fid
- NMR data - Scope/Compound 11/AA-43c RP-CLEAN/1/format.temp
- NMR data - Scope/Compound 11/AA-43c RP-CLEAN/1/preemp_default_Z104275_0313
- NMR data - Scope/Compound 11/AA-43c RP-CLEAN/1/prosol_History
- NMR data - Scope/Compound 11/AA-43c RP-CLEAN/1/pulseprogram
- NMR data - Scope/Compound 11/AA-43c RP-CLEAN/1/scon2
- NMR data - Scope/Compound 11/AA-43c RP-CLEAN/1/shimvalues
- NMR data - Scope/Compound 11/AA-43c RP-CLEAN/1/specpar
- NMR data - Scope/Compound 11/AA-43c RP-CLEAN/1/stanprogram2338
- NMR data - Scope/Compound 11/AA-43c RP-CLEAN/1/stanprogram2754
- NMR data - Scope/Compound 11/AA-43c RP-CLEAN/1/uxnmr.info
- NMR data - Scope/Compound 11/AA-43c RP-CLEAN/1/uxnmr.par
- NMR data - Scope/Compound 11/AA-43c RP-CLEAN/1/vtc_pid_settings
- NMR data - Scope/Compound 12/AA-72 2c f25-31/1/acqu
- NMR data - Scope/Compound 12/AA-72 2c f25-31/1/pdata/1/outd
- NMR data - Scope/Compound 12/AA-72 2c f25-31/1/pdata/1/proc
- NMR data - Scope/Compound 12/AA-72 2c f25-31/1/pdata/1/procs
- NMR data - Scope/Compound 12/AA-72 2c f25-31/1/pdata/1/title
- NMR data - Scope/Compound 12/AA-72 2c f25-31/1/acqus
- NMR data - Scope/Compound 12/AA-72 2c f25-31/1/adcInfo_TRX2.xml
- NMR data - Scope/Compound 12/AA-72 2c f25-31/1/audita.txt
- NMR data - Scope/Compound 12/AA-72 2c f25-31/1/fid
- NMR data - Scope/Compound 12/AA-72 2c f25-31/1/format.temp
- NMR data - Scope/Compound 12/AA-72 2c f25-31/1/preemp_default_Z104275_0313
- NMR data - Scope/Compound 12/AA-72 2c f25-31/1/prosol_History
- NMR data - Scope/Compound 12/AA-72 2c f25-31/1/pulseprogram
- NMR data - Scope/Compound 12/AA-72 2c f25-31/1/scon2
- NMR data - Scope/Compound 12/AA-72 2c f25-31/1/shimvalues
- NMR data - Scope/Compound 12/AA-72 2c f25-31/1/specpar
- NMR data - Scope/Compound 12/AA-72 2c f25-31/1/stanprogram2338
- NMR data - Scope/Compound 12/AA-72 2c f25-31/1/stanprogram2754
- NMR data - Scope/Compound 12/AA-72 2c f25-31/1/uxnmr.info
- NMR data - Scope/Compound 12/AA-72 2c f25-31/1/uxnmr.par
- NMR data - Scope/Compound 12/AA-72 2c f25-31/1/vtc_pid_settings
- NMR data - Scope/Compound 12/AA-72 c2 f25-31 C13/1/acqu
- NMR data - Scope/Compound 12/AA-72 c2 f25-31 C13/1/pdata/1/outd
- NMR data - Scope/Compound 12/AA-72 c2 f25-31 C13/1/pdata/1/proc
- NMR data - Scope/Compound 12/AA-72 c2 f25-31 C13/1/pdata/1/procs
- NMR data - Scope/Compound 12/AA-72 c2 f25-31 C13/1/pdata/1/title
- NMR data - Scope/Compound 12/AA-72 c2 f25-31 C13/1/acqus
- NMR data - Scope/Compound 12/AA-72 c2 f25-31 C13/1/adcInfo_TRX1.xml
- NMR data - Scope/Compound 12/AA-72 c2 f25-31 C13/1/audita.txt
- NMR data - Scope/Compound 12/AA-72 c2 f25-31 C13/1/cpdprg2
- NMR data - Scope/Compound 12/AA-72 c2 f25-31 C13/1/fid
- NMR data - Scope/Compound 12/AA-72 c2 f25-31 C13/1/format.temp
- NMR data - Scope/Compound 12/AA-72 c2 f25-31 C13/1/preemp_default_Z104275_0313
- NMR data - Scope/Compound 12/AA-72 c2 f25-31 C13/1/prosol_History
- NMR data - Scope/Compound 12/AA-72 c2 f25-31 C13/1/pulseprogram
- NMR data - Scope/Compound 12/AA-72 c2 f25-31 C13/1/scon2
- NMR data - Scope/Compound 12/AA-72 c2 f25-31 C13/1/shimvalues
- NMR data - Scope/Compound 12/AA-72 c2 f25-31 C13/1/specpar
- NMR data - Scope/Compound 12/AA-72 c2 f25-31 C13/1/stanprogram2338
- NMR data - Scope/Compound 12/AA-72 c2 f25-31 C13/1/stanprogram2754
- NMR data - Scope/Compound 12/AA-72 c2 f25-31 C13/1/uxnmr.info
- NMR data - Scope/Compound 12/AA-72 c2 f25-31 C13/1/uxnmr.par
- NMR data - Scope/Compound 12/AA-72 c2 f25-31 C13/1/vtc_pid_settings
- NMR data - Scope/Compound 13/AA-57 f1-4/1/acqu
- NMR data - Scope/Compound 13/AA-57 f1-4/1/pdata/1/outd
- NMR data - Scope/Compound 13/AA-57 f1-4/1/pdata/1/proc
- NMR data - Scope/Compound 13/AA-57 f1-4/1/pdata/1/procs
- NMR data - Scope/Compound 13/AA-57 f1-4/1/pdata/1/title
- NMR data - Scope/Compound 13/AA-57 f1-4/1/acqus
- NMR data - Scope/Compound 13/AA-57 f1-4/1/adcInfo_TRX2.xml
- NMR data - Scope/Compound 13/AA-57 f1-4/1/audita.txt
- NMR data - Scope/Compound 13/AA-57 f1-4/1/fid
- NMR data - Scope/Compound 13/AA-57 f1-4/1/format.temp
- NMR data - Scope/Compound 13/AA-57 f1-4/1/preemp_default_Z104275_0313
- NMR data - Scope/Compound 13/AA-57 f1-4/1/prosol_History
- NMR data - Scope/Compound 13/AA-57 f1-4/1/pulseprogram
- NMR data - Scope/Compound 13/AA-57 f1-4/1/scon2
- NMR data - Scope/Compound 13/AA-57 f1-4/1/shimvalues
- NMR data - Scope/Compound 13/AA-57 f1-4/1/specpar
- NMR data - Scope/Compound 13/AA-57 f1-4/1/stanprogram3217
- NMR data - Scope/Compound 13/AA-57 f1-4/1/stanprogram3290
- NMR data - Scope/Compound 13/AA-57 f1-4/1/uxnmr.info
- NMR data - Scope/Compound 13/AA-57 f1-4/1/uxnmr.par
- NMR data - Scope/Compound 13/AA-57 f1-4/1/vtc_pid_settings
- NMR data - Scope/Compound 13/AA-57 f1-4 C13/1/acqu
- NMR data - Scope/Compound 13/AA-57 f1-4 C13/1/pdata/1/outd
- NMR data - Scope/Compound 13/AA-57 f1-4 C13/1/pdata/1/proc
- NMR data - Scope/Compound 13/AA-57 f1-4 C13/1/pdata/1/procs
- NMR data - Scope/Compound 13/AA-57 f1-4 C13/1/pdata/1/title
- NMR data - Scope/Compound 13/AA-57 f1-4 C13/1/acqus
- NMR data - Scope/Compound 13/AA-57 f1-4 C13/1/adcInfo_TRX1.xml
- NMR data - Scope/Compound 13/AA-57 f1-4 C13/1/audita.txt
- NMR data - Scope/Compound 13/AA-57 f1-4 C13/1/cpdprg2
- NMR data - Scope/Compound 13/AA-57 f1-4 C13/1/fid
- NMR data - Scope/Compound 13/AA-57 f1-4 C13/1/format.temp
- NMR data - Scope/Compound 13/AA-57 f1-4 C13/1/preemp_default_Z104275_0313
- NMR data - Scope/Compound 13/AA-57 f1-4 C13/1/prosol_History
- NMR data - Scope/Compound 13/AA-57 f1-4 C13/1/pulseprogram
- NMR data - Scope/Compound 13/AA-57 f1-4 C13/1/scon2
- NMR data - Scope/Compound 13/AA-57 f1-4 C13/1/shimvalues
- NMR data - Scope/Compound 13/AA-57 f1-4 C13/1/specpar
- NMR data - Scope/Compound 13/AA-57 f1-4 C13/1/stanprogram3217
- NMR data - Scope/Compound 13/AA-57 f1-4 C13/1/stanprogram3290
- NMR data - Scope/Compound 13/AA-57 f1-4 C13/1/uxnmr.info
- NMR data - Scope/Compound 13/AA-57 f1-4 C13/1/uxnmr.par
- NMR data - Scope/Compound 13/AA-57 f1-4 C13/1/vtc_pid_settings
- NMR data - Scope/Compound 14/LWE-231c t1-5/1/acqu
- NMR data - Scope/Compound 14/LWE-231c t1-5/1/pdata/1/outd
- NMR data - Scope/Compound 14/LWE-231c t1-5/1/pdata/1/proc
- NMR data - Scope/Compound 14/LWE-231c t1-5/1/pdata/1/procs
- NMR data - Scope/Compound 14/LWE-231c t1-5/1/pdata/1/title
- NMR data - Scope/Compound 14/LWE-231c t1-5/1/acqus
- NMR data - Scope/Compound 14/LWE-231c t1-5/1/adcInfo_TRX2.xml
- NMR data - Scope/Compound 14/LWE-231c t1-5/1/audita.txt
- NMR data - Scope/Compound 14/LWE-231c t1-5/1/fid
- NMR data - Scope/Compound 14/LWE-231c t1-5/1/format.temp
- NMR data - Scope/Compound 14/LWE-231c t1-5/1/preemp_default_Z104275_0313
- NMR data - Scope/Compound 14/LWE-231c t1-5/1/prosol_History
- NMR data - Scope/Compound 14/LWE-231c t1-5/1/pulseprogram
- NMR data - Scope/Compound 14/LWE-231c t1-5/1/scon2
- NMR data - Scope/Compound 14/LWE-231c t1-5/1/shimvalues
- NMR data - Scope/Compound 14/LWE-231c t1-5/1/specpar
- NMR data - Scope/Compound 14/LWE-231c t1-5/1/stanprogram13112
- NMR data - Scope/Compound 14/LWE-231c t1-5/1/stanprogram13347
- NMR data - Scope/Compound 14/LWE-231c t1-5/1/uxnmr.info
- NMR data - Scope/Compound 14/LWE-231c t1-5/1/uxnmr.par
- NMR data - Scope/Compound 14/LWE-231c t1-5/1/vtc_pid_settings
- NMR data - Scope/Compound 14/LWE-231c t1-5 13C/1/acqu
- NMR data - Scope/Compound 14/LWE-231c t1-5 13C/1/pdata/1/outd
- NMR data - Scope/Compound 14/LWE-231c t1-5 13C/1/pdata/1/proc
- NMR data - Scope/Compound 14/LWE-231c t1-5 13C/1/pdata/1/procs
- NMR data - Scope/Compound 14/LWE-231c t1-5 13C/1/pdata/1/title
- NMR data - Scope/Compound 14/LWE-231c t1-5 13C/1/acqus
- NMR data - Scope/Compound 14/LWE-231c t1-5 13C/1/adcInfo_TRX1.xml
- NMR data - Scope/Compound 14/LWE-231c t1-5 13C/1/audita.txt
- NMR data - Scope/Compound 14/LWE-231c t1-5 13C/1/cpdprg2
- NMR data - Scope/Compound 14/LWE-231c t1-5 13C/1/fid
- NMR data - Scope/Compound 14/LWE-231c t1-5 13C/1/format.temp
- NMR data - Scope/Compound 14/LWE-231c t1-5 13C/1/preemp_default_Z104275_0313
- NMR data - Scope/Compound 14/LWE-231c t1-5 13C/1/prosol_History
- NMR data - Scope/Compound 14/LWE-231c t1-5 13C/1/pulseprogram
- NMR data - Scope/Compound 14/LWE-231c t1-5 13C/1/scon2
- NMR data - Scope/Compound 14/LWE-231c t1-5 13C/1/shimvalues
- NMR data - Scope/Compound 14/LWE-231c t1-5 13C/1/specpar
- NMR data - Scope/Compound 14/LWE-231c t1-5 13C/1/stanprogram13112
- NMR data - Scope/Compound 14/LWE-231c t1-5 13C/1/stanprogram13347
- NMR data - Scope/Compound 14/LWE-231c t1-5 13C/1/uxnmr.info
- NMR data - Scope/Compound 14/LWE-231c t1-5 13C/1/uxnmr.par
- NMR data - Scope/Compound 14/LWE-231c t1-5 13C/1/vtc_pid_settings
- NMR data - Scope/Compound 15/AA-137c f1 13C/1/acqu
- NMR data - Scope/Compound 15/AA-137c f1 13C/1/pdata/1/outd
- NMR data - Scope/Compound 15/AA-137c f1 13C/1/pdata/1/proc
- NMR data - Scope/Compound 15/AA-137c f1 13C/1/pdata/1/procs
- NMR data - Scope/Compound 15/AA-137c f1 13C/1/pdata/1/title
- NMR data - Scope/Compound 15/AA-137c f1 13C/1/acqus
- NMR data - Scope/Compound 15/AA-137c f1 13C/1/adcInfo_TRX1.xml
- NMR data - Scope/Compound 15/AA-137c f1 13C/1/audita.txt
- NMR data - Scope/Compound 15/AA-137c f1 13C/1/cpdprg2
- NMR data - Scope/Compound 15/AA-137c f1 13C/1/fid
- NMR data - Scope/Compound 15/AA-137c f1 13C/1/format.temp
- NMR data - Scope/Compound 15/AA-137c f1 13C/1/preemp_default_Z104275_0313
- NMR data - Scope/Compound 15/AA-137c f1 13C/1/prosol_History
- NMR data - Scope/Compound 15/AA-137c f1 13C/1/pulseprogram
- NMR data - Scope/Compound 15/AA-137c f1 13C/1/scon2
- NMR data - Scope/Compound 15/AA-137c f1 13C/1/shimvalues
- NMR data - Scope/Compound 15/AA-137c f1 13C/1/specpar
- NMR data - Scope/Compound 15/AA-137c f1 13C/1/stanprogram4053
- NMR data - Scope/Compound 15/AA-137c f1 13C/1/stanprogram4125
- NMR data - Scope/Compound 15/AA-137c f1 13C/1/uxnmr.info
- NMR data - Scope/Compound 15/AA-137c f1 13C/1/uxnmr.par
- NMR data - Scope/Compound 15/AA-137c f1 13C/1/vtc_pid_settings
- NMR data - Scope/Compound 15/AA-137c f1 13C/2/acqu
- NMR data - Scope/Compound 15/AA-137c f1 13C/2/pdata/1/outd
- NMR data - Scope/Compound 15/AA-137c f1 13C/2/pdata/1/proc
- NMR data - Scope/Compound 15/AA-137c f1 13C/2/pdata/1/procs
- NMR data - Scope/Compound 15/AA-137c f1 13C/2/pdata/1/title
- NMR data - Scope/Compound 15/AA-137c f1 13C/2/acqus
- NMR data - Scope/Compound 15/AA-137c f1 13C/2/adcInfo_TRX1.xml
- NMR data - Scope/Compound 15/AA-137c f1 13C/2/audita.txt
- NMR data - Scope/Compound 15/AA-137c f1 13C/2/cpdprg2
- NMR data - Scope/Compound 15/AA-137c f1 13C/2/fid
- NMR data - Scope/Compound 15/AA-137c f1 13C/2/format.temp
- NMR data - Scope/Compound 15/AA-137c f1 13C/2/preemp_default_Z104275_0313
- NMR data - Scope/Compound 15/AA-137c f1 13C/2/prosol_History
- NMR data - Scope/Compound 15/AA-137c f1 13C/2/pulseprogram
- NMR data - Scope/Compound 15/AA-137c f1 13C/2/scon2
- NMR data - Scope/Compound 15/AA-137c f1 13C/2/shimvalues
- NMR data - Scope/Compound 15/AA-137c f1 13C/2/specpar
- NMR data - Scope/Compound 15/AA-137c f1 13C/2/stanprogram4053
- NMR data - Scope/Compound 15/AA-137c f1 13C/2/stanprogram4125
- NMR data - Scope/Compound 15/AA-137c f1 13C/2/uxnmr.info
- NMR data - Scope/Compound 15/AA-137c f1 13C/2/uxnmr.par
- NMR data - Scope/Compound 15/AA-137c f1 13C/2/vtc_pid_settings
- NMR data - Scope/Compound 15/AA-137c f1 1H/1/acqu
- NMR data - Scope/Compound 15/AA-137c f1 1H/1/pdata/1/outd
- NMR data - Scope/Compound 15/AA-137c f1 1H/1/pdata/1/proc
- NMR data - Scope/Compound 15/AA-137c f1 1H/1/pdata/1/procs
- NMR data - Scope/Compound 15/AA-137c f1 1H/1/pdata/1/title
- NMR data - Scope/Compound 15/AA-137c f1 1H/1/acqus
- NMR data - Scope/Compound 15/AA-137c f1 1H/1/adcInfo_TRX2.xml
- NMR data - Scope/Compound 15/AA-137c f1 1H/1/audita.txt
- NMR data - Scope/Compound 15/AA-137c f1 1H/1/fid
- NMR data - Scope/Compound 15/AA-137c f1 1H/1/format.temp
- NMR data - Scope/Compound 15/AA-137c f1 1H/1/preemp_default_Z104275_0313
- NMR data - Scope/Compound 15/AA-137c f1 1H/1/prosol_History
- NMR data - Scope/Compound 15/AA-137c f1 1H/1/pulseprogram
- NMR data - Scope/Compound 15/AA-137c f1 1H/1/scon2
- NMR data - Scope/Compound 15/AA-137c f1 1H/1/shimvalues
- NMR data - Scope/Compound 15/AA-137c f1 1H/1/specpar
- NMR data - Scope/Compound 15/AA-137c f1 1H/1/stanprogram4053
- NMR data - Scope/Compound 15/AA-137c f1 1H/1/stanprogram4125
- NMR data - Scope/Compound 15/AA-137c f1 1H/1/uxnmr.info
- NMR data - Scope/Compound 15/AA-137c f1 1H/1/uxnmr.par
- NMR data - Scope/Compound 15/AA-137c f1 1H/1/vtc_pid_settings
- NMR data - Scope/Compound 16/13C/1/acqu
- NMR data - Scope/Compound 16/13C/1/pdata/1/outd
- NMR data - Scope/Compound 16/13C/1/pdata/1/proc
- NMR data - Scope/Compound 16/13C/1/pdata/1/procs
- NMR data - Scope/Compound 16/13C/1/pdata/1/title
- NMR data - Scope/Compound 16/13C/1/acqus
- NMR data - Scope/Compound 16/13C/1/adcInfo_TRX1.xml
- NMR data - Scope/Compound 16/13C/1/audita.txt
- NMR data - Scope/Compound 16/13C/1/cpdprg2
- NMR data - Scope/Compound 16/13C/1/fid
- NMR data - Scope/Compound 16/13C/1/format.temp
- NMR data - Scope/Compound 16/13C/1/preemp_default_Z104275_0313
- NMR data - Scope/Compound 16/13C/1/prosol_History
- NMR data - Scope/Compound 16/13C/1/pulseprogram
- NMR data - Scope/Compound 16/13C/1/scon2
- NMR data - Scope/Compound 16/13C/1/shimvalues
- NMR data - Scope/Compound 16/13C/1/specpar
- NMR data - Scope/Compound 16/13C/1/stanprogram4053
- NMR data - Scope/Compound 16/13C/1/stanprogram4125
- NMR data - Scope/Compound 16/13C/1/uxnmr.info
[truncated: 1,437 more entries]
