# Supplementary material for: Ni-Catalyzed Electro-Reductive Cross-Electrophile Couplings of Alkyl Amine-Derived Radical Precursors with Aryl Iodides
Source: J Org Chem. 2023 May 23;89(22):16121–5. doi: 10.1021/acs.joc.3c00859 (PMC11574849; doi:10.1021/acs.joc.3c00859)
Supplement: Supplementary file 1 — jo3c00859_si_001.zip [file jo3c00859_si_001.zip › NMR data - Scope/Compound 10/AA-46c RP 13C/1/audita.txt]

##TITLE= Audit trail, TopSpin 4.0.7
##JCAMPDX= 5.01
##ORIGIN= Bruker BioSpin GmbH
##OWNER= root
$$ /root/.topspin-BladeEpu/local_acqu/AA-46c RP-CLEAN/1/audita.txt
##AUDIT TRAIL=  $$ (NUMBER, WHEN, WHO, WHERE, PROCESS, VERSION, WHAT)
(   1,<2022-07-27 19:18:12.790 +0000>,<root>,<BladeEpu>,<go4>,<TopSpin 4.0.7>,
      <created by zg on 'Avance Neo' (NMR300-ROUTINE) by user 'NMR300-ROUTINE\nmr'
       on data set with UUID '309cbf40-0ddc-11ed-9657-0013952925a2'
       started at 2022-07-27 18:44:47.870 +0000, POWCHK enabled, PULCHK disabled,
       completed at 2022-07-27 19:18:12.789 +0000
       configuration hash MD5:
       F9 44 81 C1 51 8A 4A 04 C3 3F 4C FA 6D 60 86 B5
       double data hash MD5: 64K
       DC B0 BB E9 BA 93 69 49 D5 4A 8B F0 2B 80 6B 2F>)
$$ D:/nmr/FLOW/NMR300/data/LWE/nmr/AA-46c RP-CLEAN/1/audita.txt
(   2,<2022-07-27 21:16:46.957 +0200>,<nmr>,<NMR300-Routine>,<xwish3>,<TopSpin 4.0.7>,
      <ICON-NMR User ID: FLOW
       double data hash MD5: 64K
       DC B0 BB E9 BA 93 69 49 D5 4A 8B F0 2B 80 6B 2F>)
##END=

$$ hash MD5
$$ EA FD 56 9F FE 94 9B 4F F9 4E 59 C0 52 50 BC 26
