# Supplementary material for: Ni-Catalyzed Electro-Reductive Cross-Electrophile Couplings of Alkyl Amine-Derived Radical Precursors with Aryl Iodides
Source: J Org Chem. 2023 May 23;89(22):16121–5. doi: 10.1021/acs.joc.3c00859 (PMC11574849; doi:10.1021/acs.joc.3c00859)
Supplement: Supplementary file 1 — jo3c00859_si_001.zip [file jo3c00859_si_001.zip › NMR data - Scope/Compound 10/AA-46c RP 13C/1/uxnmr.info]

CONFIGURATION INFORMATION
=========================

Path         : /opt/topspin/conf/instr/spect/uxnmr.info
Date         : Thu Jun 30 10:43:52 2022
Release      : TopSpin 4.0.7
Installed in : /opt/topspin
Host         : BladeEpu
OS           : CentOS Linux release 7.2.1511 (Core) 
SPECTR-OS    : Version 4.0.38.20190507
CPU          : Intel(R) Core(TM) i7-4700EQ CPU @ 2.40GHz (8 cores at 2334 MHz with Hyperthreading)
User         : root (root)
System       : Avance Neo 300 NMR spectrometer
1H-frequency : 300.11 MHz
Description  : Avance Neo
Bruker Order : 412684
Configured in: BladeEpu:/opt/topspin/conf/instr/spect

AQ-Rack:
- EPU/2: AV4 EPU/2 Embedded Processing Unit H153448F1/00750 ECL 01.04
- TRX 1200: AV4 TRANSCEIVER 1200 Z148391/02693 ECL 02.01
  Location: in slot 4 of rack 1
  Connection: at IP 192.168.180.14 via PCIe #3
  Firmware Version: 20180719103246
  Devices: MTD at /dev/mtd2, DRX at /dev/bbu/drx3.5, RTD at /dev/bbu/rtd3.4
  Sequencer: FCube
  - FCube1
- TRX 1200: AV4 TRANSCEIVER 1200 Z148391/02692 ECL 02.01
  Location: in slot 5 of rack 1
  Connection: at IP 192.168.180.18 via PCIe #4
  Firmware Version: 20180719103246
  Devices: MTD at /dev/mtd11, DRX at /dev/bbu/drx4.5, RTD at /dev/bbu/rtd4.4
  Sequencer: FCube
  - FCube2
- GTU: AV4 GT-CONTROLLER UNIT Z148393/00833 ECL 01.01
  Location: in slot 6 of rack 1
  Connection: at IP 192.168.180.22 via PCIe #5
  Firmware Version: 20170901114310
  Devices: MTD at /dev/mtd19, RTD at /dev/bbu/rtd5.4, GPROC at /dev/bbu/gproc5.7
  Sequencer: GCube, TCube
  - GCube1
  - TCube1
- PSM-A: AV4 PSM-A Z149510/01122 ECL 02.01
- 1H/2H 1H: AQS 1H/2H PREAMP 300 Z003950/01147 ECL 04.08
  HPPR2: - HPPR/2 preamplifier connected via AqRack
      Type      : HPPR/2
      Controller: no Cover
                  no LED display for tuning and matching
      Module  1 : 1H/2H 1H (virtual 50 Ohm reference: 19.1%/82.0deg)
                  PN=Z003950, SN=01147 from 20180625
      Module  2 : 1H/2H 2H (virtual 50 Ohm reference: 51.2%/-61.9deg)
                  PN=Z003950, SN=01147 from 20180625
      Module  3 : XBB19F 2HS
                  PN=Z003954, SN=00748 from 20190206
  
- 1H/2H 2H: AQS 1H/2H PREAMP 300 Z003950/01147 ECL 04.08
- XBB19F 2HS: AQS XBB19F 2HS PREAMP 300 Z003954/00748 ECL 07.01
- RACK: AV4 CONSOLE NB WIRED Z163448/00241 ECL 01.01
- PSM-D: AV4 PSM-D Z149520/01107 ECL 00.02
- PSM-48V: AV4 PSM-48V Z149850/02052 ECL 01.01
- PSM-48V: AV4 PSM-48V Z149850/02053 ECL 01.01
- BLA2BB: BLA2BB 150/60 20-400 W1345049/5696 ECL 92
- PSM-BLA: AQS INES PSM-BLA POWER SUPPLY Z128045/01451 ECL 02.01
- REF 1200: AV4 REFERENCE 1200 Z148270/00945 ECL 02.02

Amplifiers (AQS configuration):
  RO  Amplifier  Module  Nucleus  Power/W  Switchbox Name PN/SN/FW
   1      1         1        B      150    N         BLA2BB 150/60 20-400 W1345049/5696/-
   2      1         2        B       60    N         BLA2BB 150/60 20-400 W1345049/5696/-


Transmitters at the spectrometer subnet:
----------------------------------------
LTRX Z109887/00612 ECL 04.01:
- TCP/IP address = 192.168.99.10
- Amplifier      = BSMS/2 LOCK TRANSCEIVER 300: Z109887/00612 ECL 04.01

BSMS: BSMS/2 connected to ethernet
- TCP/IP address = 192.168.99.10
- ELCB firmware version = 20190311
- GAB current limits = 0.0/X, 0.0/Y, 10.0/Z (in A)
- SCB channels = 20
- Shim System = BOSS1-SB
- Shim matrix file: BOSS1
- Active shims: Z Z2 Z3 Z4 Z5 X XZ XZ2 (X2-Y2) XY Y YZ YZ2 XZ3 Z6 (X2-Y2)Z YZ3 XYZ X3 Y3
- Magnet polarity: SN (Bruker), uses standard H0 polarity
- L-TRX = BSMS/2 LOCK TRANSCEIVER 300: Z109887/00612 ECL 04.01
- Lock: on L-TRX board, supports 2H
- VTU_SPB = BSMS/2 SPB SENSOR & PNEUMATIC BD: Z115191/05045 ECL 05.02
- VTU_VPSB1 = AV4 VARIABLE POWER SUPPLY BD DC: Z139305/00917 ECL 01.02

VTU: in BSMS/2 connected to ethernet
- TCP/IP address = 192.168.99.10

SampleCase: in BSMS/2 connected to ethernet
- TCP/IP address = 192.168.99.10

Bruker Power Distribution Units at the spectrometer subnet:
-------------------------------------------------
Bruker Power Distribution Unit 1: BPDU-BHMI
- TCP/IP address   = 192.168.99.98


Gradient Controller cable connections
--------------------------------------------------------------------


RF cable connections (detected)
--------------------------------------------------------------------
TRX1 NORM output -> input 1 of transmitter 1 (BLA2BB 150/60 20-400 W1345049/5696)
TRX1 AUX  output -> open
TRX2 NORM output -> input 2 of transmitter 1 (BLA2BB 150/60 20-400 W1345049/5696)
TRX2 AUX  output -> input 1 of transmitter 2 (BSMS/2 LOCK TRANSCEIVER 300 Z109887/00612 at TCP/IP 192.168.99.10)

Blanking cable connections (detected)
--------------------------------------------------------------------
transmitter 1 = BLA2BB 150/60 20-400 W1345049/5696:
- amplifier B-150W uses blanking 1
- amplifier B-60W uses blanking 2

transmitter 2 = BSMS/2 LOCK TRANSCEIVER 300 Z109887/00612 at TCP/IP 192.168.99.10:
- amplifier 2H-5W uses blanking 9


Preamplifier connections (detected)
--------------------------------------------------------------------
Tune-TRX2 -> 1H/2H 1H   -> REC2
(no tune) -> 1H/2H 2H   -> (no receiver)
Tune-TRX1 -> XBB19F 2HS -> REC1
