# Supplementary material for: Ni-Catalyzed Electro-Reductive Cross-Electrophile Couplings of Alkyl Amine-Derived Radical Precursors with Aryl Iodides
Source: J Org Chem. 2023 May 23;89(22):16121–5. doi: 10.1021/acs.joc.3c00859 (PMC11574849; doi:10.1021/acs.joc.3c00859)
Supplement: Supplementary file 1 — jo3c00859_si_001.zip [file jo3c00859_si_001.zip › NMR data - Scope/Compound 10/AA-46c RP 1H/1/audita.txt]

##TITLE= Audit trail, TopSpin 4.0.7
##JCAMPDX= 5.01
##ORIGIN= Bruker BioSpin GmbH
##OWNER= root
$$ /root/.topspin-BladeEpu/local_acqu/AA-46c RP f3/1/audita.txt
##AUDIT TRAIL=  $$ (NUMBER, WHEN, WHO, WHERE, PROCESS, VERSION, WHAT)
(   1,<2022-07-25 15:56:05.761 +0000>,<root>,<BladeEpu>,<go4>,<TopSpin 4.0.7>,
      <created by zg on 'Avance Neo' (NMR300-ROUTINE) by user 'NMR300-ROUTINE\nmr'
       on data set with UUID '0543c330-0c32-11ed-97db-0013952925a2'
       started at 2022-07-25 15:54:09.530 +0000, POWCHK enabled, PULCHK disabled,
       completed at 2022-07-25 15:56:05.760 +0000
       configuration hash MD5:
       F9 44 81 C1 51 8A 4A 04 C3 3F 4C FA 6D 60 86 B5
       double data hash MD5: 64K
       42 60 D8 90 AF 33 23 05 5C 5E 52 6A 6E 90 E7 8B>)
$$ D:/nmr/FLOW/NMR300/data/LWE/nmr/AA-46c RP f3/1/audita.txt
(   2,<2022-07-25 17:54:51.930 +0200>,<nmr>,<NMR300-Routine>,<xwish3>,<TopSpin 4.0.7>,
      <ICON-NMR User ID: FLOW
       double data hash MD5: 64K
       42 60 D8 90 AF 33 23 05 5C 5E 52 6A 6E 90 E7 8B>)
##END=

$$ hash MD5
$$ C8 12 85 75 44 8E 9E CB 3A E7 3A D5 1C D5 C1 4D
