# Supplementary material for: Ni-Catalyzed Electro-Reductive Cross-Electrophile Couplings of Alkyl Amine-Derived Radical Precursors with Aryl Iodides
Source: J Org Chem. 2023 May 23;89(22):16121–5. doi: 10.1021/acs.joc.3c00859 (PMC11574849; doi:10.1021/acs.joc.3c00859)
Supplement: Supplementary file 1 — jo3c00859_si_001.zip [file jo3c00859_si_001.zip › NMR data - Scope/Compound 10/AA-46c RP 1H/1/scon2]

##TITLE= Parameter file, TopSpin 4.0.7
##JCAMPDX= 5.0
##DATATYPE= Parameter Values
##NPOINTS= 1	$$ modification sequence number
##ORIGIN= Bruker BioSpin GmbH
##OWNER= nmr
$$ 2022-07-25 17:52:55.176 +0200  nmr@NMR300-Routine
$$ D:/nmr/FLOW/NMR300/data/LWE/nmr/AA-46c RP f3/1/scon2
$$ process C:\Bruker\TopSpin4.0.7\prog\mod\acqdataserver.exe
##$BLKTR= (0..32)
3 3 3 3 3 3 3 3 3 3 3 3 3 3 3 3 3 3 3 3 3 3 3 3 3 3 3 3 3 3 3 3 3
##$DE1= 4.5
##$DEADC= 0.5
##$DEPA= 4.5
##$DERX= 1.5
##$FILCOR= 0
##$GRADPRE= (0..1)
10 10
##$HD_BLKTR= (0..32)
1 1 1 1 1 1 1 1 1 1 1 1 1 1 1 1 1 1 1 1 1 1 1 1 1 1 1 1 1 1 1 1 1
##$HD_DE1= 5
##$HD_DEADC= 0
##$HD_DEPA= 2.5
##$HD_DERX= 0
##END=
