# Supplementary material for: Ni-Catalyzed Electro-Reductive Cross-Electrophile Couplings of Alkyl Amine-Derived Radical Precursors with Aryl Iodides
Source: J Org Chem. 2023 May 23;89(22):16121–5. doi: 10.1021/acs.joc.3c00859 (PMC11574849; doi:10.1021/acs.joc.3c00859)
Supplement: Supplementary file 1 — jo3c00859_si_001.zip [file jo3c00859_si_001.zip › NMR data - Scope/Compound 12/AA-72 c2 f25-31 C13/1/audita.txt]

##TITLE= Audit trail, TopSpin 4.0.7
##JCAMPDX= 5.01
##ORIGIN= Bruker BioSpin GmbH
##OWNER= root
$$ /root/.topspin-BladeEpu/local_acqu/AA-72 c2 f25-31 C13/1/audita.txt
##AUDIT TRAIL=  $$ (NUMBER, WHEN, WHO, WHERE, PROCESS, VERSION, WHAT)
(   1,<2022-07-25 20:44:08.546 +0000>,<root>,<BladeEpu>,<go4>,<TopSpin 4.0.7>,
      <created by zg on 'Avance Neo' (NMR300-ROUTINE) by user 'NMR300-ROUTINE\nmr'
       on data set with UUID '37658984-0c5a-11ed-af33-0013952925a2'
       started at 2022-07-25 20:41:53.511 +0000, POWCHK enabled, PULCHK disabled,
       completed at 2022-07-25 20:44:08.545 +0000
       configuration hash MD5:
       F9 44 81 C1 51 8A 4A 04 C3 3F 4C FA 6D 60 86 B5
       double data hash MD5: 64K
       F8 D0 E1 A5 B9 03 5D 20 55 E0 DD BF AF C7 99 80>)
$$ D:/nmr/FLOW/NMR300/data/LWE/nmr/AA-72 c2 f25-31 C13/1/audita.txt
(   2,<2022-07-25 22:42:53.609 +0200>,<nmr>,<NMR300-Routine>,<xwish3>,<TopSpin 4.0.7>,
      <ICON-NMR User ID: FLOW
       double data hash MD5: 64K
       F8 D0 E1 A5 B9 03 5D 20 55 E0 DD BF AF C7 99 80>)
##END=

$$ hash MD5
$$ E6 B6 22 A4 B1 17 59 93 43 64 11 E0 7B 50 83 FA
