# Supplementary material for: Ni-Catalyzed Electro-Reductive Cross-Electrophile Couplings of Alkyl Amine-Derived Radical Precursors with Aryl Iodides
Source: J Org Chem. 2023 May 23;89(22):16121–5. doi: 10.1021/acs.joc.3c00859 (PMC11574849; doi:10.1021/acs.joc.3c00859)
Supplement: Supplementary file 1 — jo3c00859_si_001.zip [file jo3c00859_si_001.zip › NMR data - Scope/Compound 13/AA-57 f1-4/1/audita.txt]

##TITLE= Audit trail, TopSpin 4.0.7
##JCAMPDX= 5.01
##ORIGIN= Bruker BioSpin GmbH
##OWNER= root
$$ /root/.topspin-BladeEpu/local_acqu/AA-57 f1-4/1/audita.txt
##AUDIT TRAIL=  $$ (NUMBER, WHEN, WHO, WHERE, PROCESS, VERSION, WHAT)
(   1,<2022-06-24 16:03:54.798 +0000>,<root>,<BladeEpu>,<go4>,<TopSpin 4.0.7>,
      <created by zg on 'Avance Neo' (NMR300-ROUTINE) by user 'NMR300-ROUTINE\nmr'
       on data set with UUID 'faf1181a-f3d6-11ec-b9b5-0013952925a2'
       started at 2022-06-24 16:02:00.113 +0000, POWCHK enabled, PULCHK disabled,
       completed at 2022-06-24 16:03:54.797 +0000
       configuration hash MD5:
       F1 25 75 98 AD E3 1E 82 C7 D2 26 E8 57 87 A9 96
       double data hash MD5: 64K
       87 26 0B 09 54 43 29 84 0C AE E5 C2 B2 5A 85 6D>)
$$ D:/nmr/FLOW/NMR300/data/LWE/nmr/AA-57 f1-4/1/audita.txt
(   2,<2022-06-24 18:01:03.701 +0200>,<nmr>,<NMR300-Routine>,<xwish3>,<TopSpin 4.0.7>,
      <ICON-NMR User ID: FLOW
       double data hash MD5: 64K
       87 26 0B 09 54 43 29 84 0C AE E5 C2 B2 5A 85 6D>)
##END=

$$ hash MD5
$$ E1 DB 61 A3 8B 27 CD 65 7E 1B 47 4C 60 54 3A F3
