# Supplementary material for: Ni-Catalyzed Electro-Reductive Cross-Electrophile Couplings of Alkyl Amine-Derived Radical Precursors with Aryl Iodides
Source: J Org Chem. 2023 May 23;89(22):16121–5. doi: 10.1021/acs.joc.3c00859 (PMC11574849; doi:10.1021/acs.joc.3c00859)
Supplement: Supplementary file 1 — jo3c00859_si_001.zip [file jo3c00859_si_001.zip › NMR data - Scope/Compound 14/LWE-231c t1-5/1/audita.txt]

##TITLE= Audit trail, TopSpin 4.0.7
##JCAMPDX= 5.01
##ORIGIN= Bruker BioSpin GmbH
##OWNER= root
$$ /root/.topspin-BladeEpu/local_acqu/LWE-231c t1-5/1/audita.txt
##AUDIT TRAIL=  $$ (NUMBER, WHEN, WHO, WHERE, PROCESS, VERSION, WHAT)
(   1,<2022-12-13 13:36:38.203 +0000>,<root>,<BladeEpu>,<go4>,<TopSpin 4.0.7>,
      <created by zg on 'Avance Neo' (NMR300-ROUTINE) by user 'NMR300-ROUTINE\nmr'
       on data set with UUID 'e6c2c0f0-7aea-11ed-aae0-0013952925a2'
       started at 2022-12-13 13:34:43.155 +0000, POWCHK enabled, PULCHK disabled,
       completed at 2022-12-13 13:36:38.203 +0000
       configuration hash MD5:
       16 41 D1 6F 78 54 C9 7B 26 1A 39 4C 57 53 66 50
       double data hash MD5: 64K
       AF 67 7D 82 5D FE AE 74 65 D2 A7 D1 DE 9C 8D 44>)
$$ D:/nmr/FLOW/NMR300/data/LWE/nmr/LWE-231c t1-5/1/audita.txt
(   2,<2022-12-13 14:36:31.956 +0100>,<nmr>,<NMR300-Routine>,<xwish3>,<TopSpin 4.0.7>,
      <ICON-NMR User ID: FLOW
       double data hash MD5: 64K
       AF 67 7D 82 5D FE AE 74 65 D2 A7 D1 DE 9C 8D 44>)
##END=

$$ hash MD5
$$ 32 DD 9A 09 A9 4F 80 47 AE 79 2C F5 2F 24 71 BC
