# Supplementary material for: Ni-Catalyzed Electro-Reductive Cross-Electrophile Couplings of Alkyl Amine-Derived Radical Precursors with Aryl Iodides
Source: J Org Chem. 2023 May 23;89(22):16121–5. doi: 10.1021/acs.joc.3c00859 (PMC11574849; doi:10.1021/acs.joc.3c00859)
Supplement: Supplementary file 1 — jo3c00859_si_001.zip [file jo3c00859_si_001.zip › NMR data - Scope/Compound 14/LWE-231c t1-5/1/shimvalues]

# Tue Dec 13 13:36:37 2022
#$$PROBEIDENTIFIER=Z104275_0313
#$$PROBENAME=PA BBO 300S1 BBF-H-D-05 Z
#$$SHIMID=313232
#
# Active Shim Gradients
#
Z           		2902            
Z2          		10632           
Z3          		4022            
Z4          		809             
Z5          		2655            
Z6          		0               
X           		-604            
XZ          		2932            
XZ2         		-12226          
XZ3         		-2073           
Y           		4692            
YZ          		15557           
YZ2         		3498            
YZ3         		763             
XY          		3263            
XYZ         		-4508           
(X2-Y2)     		-2682           
(X2-Y2)Z    		4957            
X3          		-5              
Y3          		-7095           
#
# Lock Parameter
#
FIELD		-7235.971
LOCKPHASE		 284.614
LOCKPOWER		 -30.000
LOCKGAIN		 127.963
LOCKDC		 -75.000
LOCKSHIFT		   7.240
LOOPGAIN		 -12.000
LOOPTIME		   0.400
LOOPFILTER		 100.000
#
IEEE64_VERSION_CODE 1
#
# Shim currents 
#
SHIM_SETTING [ 1]     1407.61996134
SHIM_SETTING [ 2]     5262.65413256
SHIM_SETTING [ 3]     2115.44783891
SHIM_SETTING [ 4]      425.27509659
SHIM_SETTING [ 5]     1396.58400000
SHIM_SETTING [ 6]     -317.85900000
SHIM_SETTING [ 7]     1542.47300000
SHIM_SETTING [ 8]    -6431.02500000
SHIM_SETTING [ 9]    -1410.51800000
SHIM_SETTING [10]     1716.37000000
SHIM_SETTING [11]     2468.08400000
SHIM_SETTING [12]     8183.23800000
SHIM_SETTING [13]     1840.03600000
SHIM_SETTING [14]      401.21400000
SHIM_SETTING [15]        0.00000000
SHIM_SETTING [16]     2607.41000000
SHIM_SETTING [17]    -1090.13700000
SHIM_SETTING [18]    -2371.45100000
SHIM_SETTING [19]       -2.49000000
SHIM_SETTING [20]    -3732.16200000
