# Supplementary material for: Ni-Catalyzed Electro-Reductive Cross-Electrophile Couplings of Alkyl Amine-Derived Radical Precursors with Aryl Iodides
Source: J Org Chem. 2023 May 23;89(22):16121–5. doi: 10.1021/acs.joc.3c00859 (PMC11574849; doi:10.1021/acs.joc.3c00859)
Supplement: Supplementary file 1 — jo3c00859_si_001.zip [file jo3c00859_si_001.zip › NMR data - Scope/Compound 14/LWE-231c t1-5/1/specpar]

##TITLE= Parameter file, TopSpin 4.0.7
##JCAMPDX= 5.0
##DATATYPE= Parameter Values
##NPOINTS= 3	$$ modification sequence number
##ORIGIN= Bruker BioSpin GmbH
##OWNER= nmr
$$ 2022-12-13 14:34:36.421 +0100  nmr@NMR300-Routine
$$ D:/nmr/FLOW/NMR300/data/LWE/nmr/LWE-231c t1-5/1//specpar
$$ process C:\Bruker\TopSpin4.0.7\prog\mod\acqdataserver.exe
##$ANCIEN= (0..7)
0 0 0 0 0 0 0 0
##$BF1= 100.13
##$BF2= 100.13
##$BF3= 100.13
##$DEC= 1
##$DECB= 1
##$DEF19F= yes
##$DEFRSEL= yes
##$HPMOD= (0..32)
0 0 0 0 0 0 0 0 0 0 0 0 0 0 0 0 0 0 0 0 0 0 0 0 0 0 0 0 0 0 0 0 0
##$HPPRECH= (0..32)
-1 -1 -1 -1 -1 -1 -1 -1 -1 -1 -1 -1 -1 -1 -1 -1 -1 -1 -1 -1 -1 -1 -1 -1
-1 -1 -1 -1 -1 -1 -1 -1 -1
##$HPSELECT= yes
##$LOCSW19F= -1
##$LOCSW2H= -1
##$NUC1= 1
##$NUC2= 20
##$NUC3= 0
##$NUC4= 0
##$NUC5= 0
##$NUC6= 0
##$NUC7= 0
##$NUC8= 0
##$NUCARR= (0..123)
300.11 300.11 46.06871225 320.109252371 228.620724874 44.164445695 116.634141177
42.170895994 32.242792023 96.287214371 75.462719522 21.686899949 30.409882204
40.684283103 282.385536412 23.691571726 79.38479709 18.371638799 78.199239545
59.623414906 121.486754817 23.0364436 29.4045047 24.476146298 14.00425201
17.412436219 7.686732436 20.197490032 72.901961922 16.918803287 16.923313941
29.92189434 78.937777242 16.963705746 74.394922139 9.716895555 71.207321781
26.817982656 79.57558602 85.242323062 18.777291483 72.030463489 91.523658374
10.468782147 51.386676875 57.235517664 15.658905495 75.189499378 81.049261169
11.54703236 28.975449437 98.197354499 13.006233205 14.705984217 27.899119927
73.455433787 19.557946619 19.968404065 67.549737159 13.820518666 15.489784506
9.562846092 13.73333371 12.147909601 13.965717886 63.669777028 66.603937493
65.621317331 65.761990892 98.192237624 106.935972485 111.912915696 71.818054635
38.891906139 78.538012717 94.684011746 60.044466235 83.461149205 24.740831313
39.362853757 29.814298903 33.35100822 39.59741373 42.392461205 91.893682
16.355995 10.083696 12.514587 10.323784 74.607346 32.952078 9.213377 12.094433
72.146444 10.323784 14.465302 64.043474 8.643168 24.879119 52.517167237
14.4683031 34.2245444 24.4019441 12.0254077 7.5537687 35.98198856 12.503744026
67.59857706 68.27982676 6.849503564 23.30474194 5.1558898 5.6150581 64.513998462
5.1889019 53.752167905 19.842021741 171.43243552 173.114966221 62.784809659
48.225540216 5.52622554 10.893993 100
##$NUCOFFS= (0..127)
<13C> <2H> <29Si> <11B> <1H> <119Sn> <195Pt> <19F> <27Al> <6Li> <7Li> <35Cl>
<81Br> <127I> <79Br> <205Tl> <31P> <> <> <> <> <> <> <> <> <> <> <> <>
<> <> <> <> <> <> <> <> <> <> <> <> <> <> <> <> <> <> <> <> <> <> <> <>
<> <> <> <> <> <> <> <> <> <> <> <> <> <> <> <> <> <> <> <> <> <> <> <>
<> <> <> <> <> <> <> <> <> <> <> <> <> <> <> <> <> <> <> <> <> <> <> <>
<> <> <> <> <> <> <> <> <> <> <> <> <> <> <> <> <> <> <> <> <> <> <> <>
<> <> <>
##$OBS= 1
##$OFFS= (0..127)
7546.27 0 0 0 0 0 0 0 0 0 0 0 0 0 0 0 0 0 0 0 0 0 0 0 0 0 0 0 0 0 0 0 0
0 0 0 0 0 0 0 0 0 0 0 0 0 0 0 0 0 0 0 0 0 0 0 0 0 0 0 0 0 0 0 0 0 0 0 0
0 0 0 0 0 0 0 0 0 0 0 0 0 0 0 0 0 0 0 0 0 0 0 0 0 0 0 0 0 0 0 0 0 0 0 0
0 0 0 0 0 0 0 0 0 0 0 0 0 0 0 0 0 0 0 0 0 0 0
##$OFFSF= (0..7)
0 0 0 0 0 0 0 0
##$OFFSH= (0..7)
0 0 0 0 0 0 0 0
##$OFFSX= (0..7)
0 0 0 0 0 0 0 0
##$OFFSXAS= (0..7)
0 0 0 0 0 0 0 0
##$OFSF1= 0
##$OFSF2= 0
##$OFSH1= 0
##$OFSH2= 0
##$OFSH3= 0
##$OFSX1= 0
##$OFSX2= 0
##$OFSY= 0
##$PACOIL= (0..32)
0 0 0 0 0 0 0 0 0 0 0 0 0 0 0 0 0 0 0 0 0 0 0 0 0 0 0 0 0 0 0 0 0
##$PRECHAN= (0..32)
-1 2 0 1 -1 -1 -1 -1 -1 -1 -1 -1 -1 -1 -1 -1 -1 -1 -1 -1 -1 -1 -1 -1 -1
-1 -1 -1 -1 -1 -1 -1 -1
##$RECPRE= (0..25)
-1 2 0 -1 -1 -1 -1 -1 -1 -1 -1 -1 -1 -1 -1 -1 -1 -1 -1 -1 -1 -1 -1 -1 -1
-1
##$RECPRFX= (0..32)
1 0 1 0 0 0 0 0 0 0 0 0 0 0 0 0 0 0 0 0 0 0 0 0 0 0 0 0 0 0 0 0 0
##$RECSEL= (0..24)
0 1 2 3 4 5 6 7 8 9 10 11 12 13 14 15 16 17 18 19 20 21 22 23 24
##$SELREC= (0..24)
0 0 0 0 0 0 0 0 0 0 0 0 0 0 0 0 0 0 0 0 0 0 0 0 0
##$SFO1= 300.1097
##$SFO2= 121.480681
##$SFO3= 300.103926
##$SFO4= 300.103926
##$SFO5= 300.103926
##$SFO6= 300.103926
##$SFO7= 300.103926
##$SFO8= 300.103926
##$TY= (0..123)
0 0 0 0 0 0 0 0 0 0 0 0 0 0 0 0 0 0 0 0 0 0 0 0 0 0 0 0 0 0 0 0 0 0 0 0
0 0 0 0 0 0 0 0 0 0 0 0 0 0 0 0 0 0 0 0 0 0 0 0 0 0 0 0 0 0 0 0 0 0 0 0
0 0 0 0 0 0 0 0 0 0 0 0 0 0 0 0 0 0 0 0 0 0 0 0 0 0 0 0 0 0 0 0 0 0 0 0
0 0 0 0 0 0 0 0 0 0 0 0 0 0 0 0
##END=
