# Supplementary material for: Ni-Catalyzed Electro-Reductive Cross-Electrophile Couplings of Alkyl Amine-Derived Radical Precursors with Aryl Iodides
Source: J Org Chem. 2023 May 23;89(22):16121–5. doi: 10.1021/acs.joc.3c00859 (PMC11574849; doi:10.1021/acs.joc.3c00859)
Supplement: Supplementary file 1 — jo3c00859_si_001.zip [file jo3c00859_si_001.zip › NMR data - Scope/Compound 14/LWE-231c t1-5 13C/1/audita.txt]

##TITLE= Audit trail, TopSpin 4.0.7
##JCAMPDX= 5.01
##ORIGIN= Bruker BioSpin GmbH
##OWNER= root
$$ /root/.topspin-BladeEpu/local_acqu/LWE-231c t1-5 13C/1/audita.txt
##AUDIT TRAIL=  $$ (NUMBER, WHEN, WHO, WHERE, PROCESS, VERSION, WHAT)
(   1,<2022-12-13 20:32:35.137 +0000>,<root>,<BladeEpu>,<go4>,<TopSpin 4.0.7>,
      <created by zg on 'Avance Neo' (NMR300-ROUTINE) by user 'NMR300-ROUTINE\nmr'
       on data set with UUID 'f69df55e-7b1b-11ed-a787-0013952925a2'
       started at 2022-12-13 19:25:55.111 +0000, POWCHK enabled, PULCHK disabled,
       completed at 2022-12-13 20:32:35.136 +0000
       configuration hash MD5:
       16 41 D1 6F 78 54 C9 7B 26 1A 39 4C 57 53 66 50
       double data hash MD5: 64K
       11 72 A9 D9 B2 0B C6 88 9E 4C 67 DE 5E E8 89 19>)
$$ D:/nmr/FLOW/NMR300/data/LWE/nmr/LWE-231c t1-5 13C/1/audita.txt
(   2,<2022-12-13 21:32:33.473 +0100>,<nmr>,<NMR300-Routine>,<xwish3>,<TopSpin 4.0.7>,
      <ICON-NMR User ID: FLOW
       double data hash MD5: 64K
       11 72 A9 D9 B2 0B C6 88 9E 4C 67 DE 5E E8 89 19>)
##END=

$$ hash MD5
$$ 48 76 CC 89 62 11 84 17 B4 E7 7A 5B 24 A8 52 E4
